# Supplementary material for: A standardized method for lectin microarray-based tissue glycome mapping
Source: Sci Rep. 2017 Mar 6;7:43560. doi: 10.1038/srep43560 (PMC5337905; doi:10.1038/srep43560)
Supplement: Supplementary Dataset 1 [file srep43560-s2.xls]

## Sheet: Sheet1
Supplementary Table 2. The normalized intensities of 45 lectins in the 182 tissue fragments.
	B2-BF(Y)	B2-BF(Z)	B2-C sg(Y)	B2-C sg(Z)	B2-C sm(Y)	B2-C sm(Z)	B2-CC F(Y)	B2-CC F(Z)	B2-CC M 01(Z)	B2-CC M 02(Z)	B2-CC M(Y)	B2-CC R(Y)	B2-CC R(Z)	B2-CI(Y)	B2-CI(Z)	B2-CO(Y)	B2-CS(Y)	B2-CS(Z)	B2-Hipp(Z)	B2-Hypo(Y)	B2-Hypo(Z)	B2-M0(Z)	B2-Mid(Y)	B2-Mid(Z)	B2-MO(Y)	B2-OB 01(Z)	B2-OB 02(Z)	B2-OB Navy(Y)	B2-OB White(Y)	B2-Pons(Z)	B2-SC(Y)	B2-SC(Z)	B2-TH(Y)	B2-TH(Z)	B2-VS(Y)	B2-VS(Z)	B3-BF(Y)	B3-BF(Z)	B3-C sg(Y)	B3-C sg(Z)	B3-C sm(Y)	B3-C sm(Z)	B3-CC F(Y)	B3-CC F(Z)	B3-CC M 01(Z)	B3-CC M 02(Z)	B3-CC M(Y)	B3-CC R(Y)	B3-CC R(Z)
	Gain 65	Gain 75	Gain 75	Gain 75	Gain 75	Gain 75	Gain 75	Gain 75	Gain 75	Gain 75	Gain 75	Gain 75	Gain 75	Gain 65	Gain 75	Gain 75	Gain 75	Gain 75	Gain 75	Gain 65	Gain 75	Gain 75	Gain 75	Gain 75	Gain 75	Gain 75	Gain 75	Gain 75	Gain 75	Gain 75	Gain 75	Gain 75	Gain 65	Gain 75	Gain 75	Gain 75	Gain 65	Gain 85	Gain 75	Gain 85	Gain 75	Gain 85	Gain 65	Gain 85	Gain 85	Gain 85	Gain 75	Gain 65	Gain 85
LTL	0.017537	0.0663018	0.183146	0.0581208	0	0	0.0136446	0.0259067	0.0251819	0	0	0	0.0310202	0	0	0.0404192	0.0257363	0	0.0137699	0.0191652	0	0.0333169	0	0	0.0385164	0.121977	0.123664	0.0503919	0.0145349	0	0	0.0250417	0	0	0	0.0162514	0	0.060241	0.146104	0.216386	0	0.0668251	0	0	0.0883392	0.0792021	0	0.0360433	0
PSA	1.45557	1.67649	1.12042	1.26413	1.27577	1.89513	1.58278	2.05959	2.15305	2.03418	1.34527	1.52782	1.87155	1.57692	1.84043	1.4012	1.63426	1.85399	1.70747	1.64821	1.9167	1.48815	1.71093	1.11298	1.47646	1.48249	1.77252	0.974244	1.35174	1.82582	1.36803	1.69032	1.57434	1.89838	1.66831	2.03142	1.4465	2.26506	1.05925	1.67283	1.27924	2.4458	1.5431	4.54545	6.16608	4.10531	1.61503	1.29756	4.57627
LCA	1.68355	2.03641	1.07733	1.65644	1.73969	2.4711	1.86931	2.35751	2.56855	2.3484	1.65572	1.81075	2.04733	1.84615	2.27791	1.58982	1.60852	2.22479	2.05171	1.53322	2.35771	1.88796	1.73609	1.41653	1.68188	1.70767	2.21221	0.957447	1.74419	2.3791	1.4485	2.21619	1.74302	1.95808	1.84547	2.53521	1.74373	2.28916	1.35146	1.73109	1.52213	2.19186	1.83503	4.3892	6.37809	4.89733	1.94632	1.65799	7.37288
UEA-I	0	0	0.118506	0.0435906	0	0	0	0	0	0	0	0	0.0103401	0	0	0	0	0	0	0	0	0	0	0	0	0.131359	0	0	0	0	0	0	0	0.167153	0	0	0.15852	0	0.194805	0.316257	0.0161929	0.040095	0.0834106	0	0.0706714	0	0	0.0540649	0.317797
AOL	1.82385	1.6386	0.872636	1.17695	1.88881	1.95087	1.71922	1.93005	2.16564	2.3484	2.08443	2.09368	2.07835	1.51923	1.82534	1.61677	1.6986	1.69084	1.87271	1.7632	2.18809	1.16609	1.76125	1.47976	1.20685	1.46372	1.62137	1.07503	1.8314	1.60451	1.17489	1.48998	1.53686	2.74609	1.47638	2.01517	1.90225	3	0.827922	1.71444	1.65167	3.48827	1.81418	3.26705	2.87986	2.74567	1.72546	1.69403	2.76483
AAL	3.01637	2.18796	1.88532	1.61285	3.18115	2.80553	3.19284	2.73316	2.90851	3.42337	3.74014	3.05564	2.10938	2.90385	2.5947	3.00449	2.95968	2.47693	2.5612	3.23893	3.10403	1.88796	2.99413	2.39039	2.09272	1.79212	2.3084	2.486	3.19767	2.15779	2.28541	2.24124	2.90504	2.79384	3.02657	2.68147	3.17041	2.48193	2.06981	1.38986	3.36812	3.22097	3.19045	2.94034	0.671378	1.50484	3.65798	3.60433	1.68432
MAL	0.122759	0.284151	0.366292	0.203423	0.0828424	0.260116	0.122802	0.15544	0.188864	0.0992282	0.147832	0.084879	0.206801	0.134615	0.120684	0.17515	0.128682	0.148319	0.234088	0.153322	0.169619	0.155479	0.163545	0.252951	0.10271	0.309633	0.316031	0.167973	0.130814	0	0.0965665	0.162771	0.0749688	0.0955161	0.11811	0.211268	0.0792602	0.240964	0.243506	0.474385	0.161929	0.40095	0.0834106	0.241477	0.0353357	0.0924025	0.0828221	0.0720865	0
SNA	0.631333	0.776679	0.948049	0.610268	0.911267	0.668869	0.777744	0.906736	1.12059	0.628445	0.783509	0.749764	1.36489	0.692308	0.346966	1.06437	0.797827	0.786091	0.867503	0.709114	0.271391	0.7885	0.767403	0.61973	0.783167	1.16347	1.07176	1.05823	0.930233	0.608607	0.901288	0.72621	0.693461	0.764128	0.812008	0.568797	0.911493	1.0241	1.14448	0.965415	1.40878	1.08257	0.896664	1.09375	0.176678	1.49164	0.814417	0.684822	0.158898
SSA	0.613796	0.663018	0.68949	0.523087	0.894698	0.464492	0.723166	0.867876	1.13318	0.529217	0.768725	0.763911	1.60271	0.692308	0.392223	1.02395	0.617672	0.711931	0.881273	0.498296	0.288353	0.655232	0.591278	0.67032	0.718973	1.12594	0.851908	0.755879	0.959302	0.70082	0.708155	0.72621	0.618492	0.799947	0.767717	0.373781	1.01057	0.915663	1.04708	0.865545	1.08492	0.975646	0.959222	0.795455	1.0424	1.79525	0.773006	0.648779	1.27119
TJA-I	0.876851	0.72932	1.38975	0.523087	1.50773	0.59455	1.2826	0.854922	0.956911	0.463065	1.61137	1.27318	1.16843	1.07692	0.286624	1.77844	1.23534	0.652604	1.12913	1.09242	0.424048	0.677443	1.13223	0.746206	1.11698	1.13532	0.975573	1.76372	1.51163	0.608607	1.51288	0.713689	1.0683	0.776068	1.1811	0.438787	1.26816	0.987952	1.37581	0.88219	1.91076	0.975646	1.23031	0.0710227	0.4947	0.0528014	1.07669	1.11734	0.0635593
PHA-L	0.0876851	0.236792	0.366292	0.174362	0	0	0.0136446	0.0259067	0	0	0	0	0.165441	0.0384615	0	0.0808383	0.0643409	0	0	0.0574957	0	0.111056	0.0377411	0.0505902	0.0770328	0.23457	0.178626	0.0335946	0	0	0	0.0626043	0.0374844	0	0	0	0	0.060241	0.243506	0.499353	0	0.0534601	0.0208526	0.113636	0.0176678	0.0924025	0	0.0360433	0
ECA	0.017537	0	0.172373	0.0871811	0	0	0	0	0	0	0	0	0.0206801	0	0	0	0	0	0	0	0	0	0	0	0	0.140742	0.0824427	0	0	0	0	0	0	0	0	0	0	0	0.158279	0.357869	0	0	0	0	0	0	0	0	0
RCA120	0.315666	1.01347	0.409385	1.42396	0.298233	0.390173	0.218314	0.686528	0.604365	0.529217	0.236531	0.268783	1.12707	0.307692	1.37278	0.458084	0.244495	0.62294	2.40973	0.268313	0.44101	0.732971	0.289349	1.08769	0.308131	0.853837	0.741985	0.319149	0.334302	0.442623	0.241416	0.500835	0.337359	1.12231	0.191929	0.406284	0.435931	0.650602	0.511364	0.8489	0.194315	0.641521	0.333642	0.284091	0.0883392	0.831622	0.220859	0.324389	0
PHA-E	1.22759	1.25973	0.840316	1.10429	1.15979	1.02188	0.968769	1.02332	1.07023	1.15766	1.21222	1.10343	1.28217	0.961538	1.16158	0.97006	1.06806	0.93441	1.22552	1.11158	1.18734	0.999506	1.03159	1.26476	0.924394	1.01334	1.1542	0.789474	1.01744	0.977459	0.83691	1.05175	0.843399	1.22977	0.959646	1.31636	1.16909	1.37349	0.620942	1.27335	0.874415	1.36323	1.1886	1.2642	0.90106	0.831622	1.02147	1.0813	1.7161
DSA	2.38504	3.46664	1.71295	2.29577	3.21429	2.69405	2.38781	2.68135	2.54337	2.77839	2.88272	2.34832	2.69876	2.53846	2.79081	2.30389	2.48356	2.7439	2.79529	2.47232	3.01922	2.9652	2.44059	4.02192	1.84879	2.3457	2.40458	2.28443	3.40116	2.21311	2.39807	2.61686	2.08038	2.5073	2.46555	3.07151	2.00132	3.20482	1.37581	0.649158	2.13746	0.0935551	2.02271	0	0	1.09563	2.33282	2.34281	0
GSL-II	0	0.00947169	0.323198	0	0	0	0	0	0	0	0	0	0	0	0	0	0	0	0	0	0	0	0	0	0	0.131359	0.0687023	0.0671892	0	0	0	0	0	0	0	0	0	0	0.146104	0.291289	0	0	0	0	0	0	0	0	0
NPA	1.94661	3.04988	3.36126	3.57443	1.45803	2.13666	2.07398	2.81088	2.60632	2.13341	2.04008	2.27759	2.35754	1.92308	2.44385	1.72455	2.11038	2.64008	2.0104	2.01235	2.51037	3.18731	2.13866	2.68128	2.22111	3.49041	3.39389	3.24188	1.71512	2.61885	1.97961	2.75459	1.81799	2.48342	1.75689	2.42145	1.68428	1.50602	3.43344	2.18883	1.65167	1.83101	2.10612	1.98864	2.12014	2.86448	2.45706	2.70324	1.14407
ConA	1.38542	0.833509	1.23893	1.2496	1.59057	1.48637	1.50091	1.37306	1.32205	1.14112	1.25657	1.51367	1.39591	1.61538	1.20684	1.38772	1.49271	1.27554	1.10159	1.26491	1.11949	1.05503	1.67319	0.746206	1.70756	1.37927	1.16794	1.15901	1.75872	1.42008	1.52897	1.40234	1.46189	1.07456	1.68307	0.861322	1.12946	1.3012	1.29058	1.23174	1.24685	1.09593	1.12604	1.27841	0.989399	1.79525	1.22853	1.0813	1.17585
GNA	1.03468	1.49653	2.00383	2.22312	0.712445	0.706028	0.832323	1.04922	0.982093	0.562293	0.827858	0.820497	1.66475	0.923077	0.799531	1.25299	1.01659	0.978906	0.922583	0.996593	0.96683	1.45484	1.03159	1.8086	1.15549	1.63261	1.25038	1.243	0.68314	0.903689	0.98176	1.25209	1.0683	0.907402	0.885827	0.780065	0.673712	1.63855	1.8263	1.79767	0.566751	1.05584	0.70899	0.78125	1.73145	1.13523	0.842025	1.11734	0.0317797
HHL	1.01715	1.41128	1.33589	1.2496	0.861561	0.891825	0.859612	1.03627	0.994684	0.777288	0.665243	0.820497	1.70611	1.05769	0.965471	0.79491	1.04232	1.0679	0.729804	1.09242	0.932906	1.31046	1.13223	0.986509	1.15549	1.07902	1.12672	0.974244	0.770349	1.16189	1.01395	1.21452	1.12453	1.06262	1.0187	1.00758	0.832232	0.903614	1.15666	0.98206	0.777258	0.748441	0.813253	0.752841	1.44876	0.580815	0.828221	0.702843	0.444915
ACG	1.5608	0.61566	1.43285	0.79916	1.68999	0.743187	1.44633	0.492228	0.528819	0.496141	1.46353	1.45709	0.423943	1.42308	0.543077	1.41467	1.4155	0.578444	0.468176	1.16908	0.44101	0.777394	1.16997	0.682968	1.4893	0.6005	0.741985	1.49496	1.55523	0.608607	1.35193	0.676127	1.61183	0.501459	1.3878	0.6013	1.72391	0.0120482	1.53409	0.382837	1.5869	0.0935551	1.77247	0.184659	0.159011	0	1.75307	1.51382	0
TxLC-I	0.157833	0.179962	0.387838	0.0581208	0.033137	0	0.0409339	0.0647668	0	0	0.0295664	0.0424395	0.155101	0.0769231	0	0.121257	0.0900772	0.0593276	0.0137699	0.0574957	0	0.111056	0.0629019	0.0632378	0.141227	0.225188	0.109924	0.100784	0.0145349	0	0.0321888	0.125209	0.093711	0.47758	0	0	0.11889	0.240964	0.280032	0.682449	0	0.21384	0.0208526	0.227273	0.547703	0.409211	0	0.0720865	0.381356
BPL	0.227981	0.426226	0.377065	0.276074	0.115979	0.0371594	0.0545785	0.168394	0.125909	0.214994	0.147832	0.155611	0.299862	0.115385	0.135769	0.242515	0.180154	0.0889914	0.234088	0.172487	0.0508858	0.310958	0.188706	0.303541	0.21826	0.403461	0.384733	0.151176	0.116279	0.0922131	0.112661	0.325543	0.131195	0.429822	0.0738189	0.211268	0.138705	0.337349	0.231331	0.632513	0.0485786	0.200475	0.104263	0.213068	0.265018	0.541214	0.110429	0.21626	0.508475
TJA-II	0.420889	0.369396	0.635624	0.290604	0.447349	0.0185797	0.286537	0.129534	0.100727	0.0826902	0.413929	0.367809	0.206801	0.365385	0.226282	0.700599	0.450386	0.103823	0.454406	0.421635	0.0169619	0.399803	0.402572	0.379427	0.436519	0.347164	0.316031	0.520717	0.421512	0.0737705	0.498927	0.313022	0.356102	0.298488	0.42815	0.130011	0.535007	0.060241	0.779221	0.407805	0.712487	0.013365	0.3962	0	0	0.277207	0.483129	0.630757	0
EEL	0	0.0757735	0.377065	0.0581208	0	0	0	0.129534	0.0629547	0	0	0	0.165441	0	0	0.0808383	0	0	0.0963892	0	0	0.088845	0	0.0758853	0	0.384696	0.164885	0.0671892	0	0	0	0.112688	0	0	0	0.0162514	0	0.0481928	0.219156	0.432772	0	0.02673	0	0	0	0.145204	0	0	0
ABA	2.10444	1.76173	1.90687	1.72909	1.8391	2.2853	1.73287	1.65803	1.662	2.08379	1.70007	1.81075	1.08571	2	2.00637	1.85928	2.03317	1.92815	1.61108	2.10818	1.76404	1.91017	2.21415	1.32799	2.02853	1.46372	1.81374	1.8813	1.74419	2.06557	2.3015	2.24124	1.93045	2.26851	2.15551	2.47021	1.64465	3.12048	1.65584	2.32199	1.5869	3.07395	1.31372	3.4517	2.4735	0.910824	1.62883	1.35162	1.97034
LEL	2.17459	2.95517	1.2497	1.93252	2.40243	2.22956	1.97847	1.69689	2.0775	1.76957	1.86268	2.17856	2.37822	2.40385	1.8706	2.06138	1.99457	2.25445	1.74878	1.97402	1.5605	2.73198	1.94996	3.06071	1.91298	1.94224	1.53893	1.61254	2.12209	1.89959	2.20494	1.9783	2.34277	1.85062	2.50984	1.41387	2.00132	1.24096	1.60714	1.28999	2.00792	1.63053	1.96015	1.73295	2.12014	1.65004	2.07055	1.7481	1.68432
STL	2.34996	3.02147	1.94996	2.7898	2.17047	2.30388	2.4151	1.99482	2.00196	2.03418	2.45401	2.33417	2.1404	2.17308	2.00637	2.18263	2.25193	2.56592	2.21695	2.7023	2.40859	3.08736	1.89964	3.6425	2.10556	2.27064	1.88244	3.1075	2.44186	2.39754	2.54292	2.24124	2.83007	2.00584	2.55413	2.29144	2.81374	1.38554	2.44724	1.58128	3.04426	1.88447	2.85681	1.02273	1.09541	1.10883	2.69172	2.99159	0.0317797
UDA	4.38426	3.05936	3.7491	3.64708	4.68888	4.79356	4.93936	4.09326	4.09205	4.36604	4.44974	4.75322	3.84651	4.78846	4.01274	3.97455	4.83843	4.16777	3.66279	5.17462	4.44403	3.60933	4.7428	3.06071	4.75036	3.17139	3.94351	5.0056	4.79651	4.53689	5.06974	3.79382	5.19159	3.30724	5.00492	4.22535	4.67635	3.15663	3.82305	2.28038	5.11695	3.07395	4.94208	2.1875	2.73852	1.24083	4.83129	4.34321	1.11229
PWM	0.157833	0.0568301	0.290879	0.0871811	0.0662739	0	0.0955124	0.0259067	0.0377728	0	0.0147832	0.0707325	0.217142	0.134615	0	0.121257	0.115814	0	0	0.0958262	0	0.0111056	0.113223	0	0.179743	0.225188	0.178626	0.0335946	0.0726744	0	0.0321888	0	0.149938	0	0.11811	0	0.0396301	0	0.280032	0.532643	0	0	0.0417053	0	0	0	0.0552147	0.0720865	0
Jacalin	2.01676	1.51547	1.60522	1.97611	1.8391	1.72791	1.70558	1.58031	1.18355	2.13341	1.78876	1.93807	0.765165	2.03846	1.53872	1.91317	1.82728	1.64634	1.70747	1.64821	1.89974	1.71027	1.83673	1.51771	2.04137	1.55755	1.23664	1.47816	1.74419	2.02869	2.04399	1.9783	1.76177	1.97002	1.56496	1.88516	1.64465	2.72289	1.61932	2.08064	1.40878	2.4057	1.50139	2.68466	2.73852	3.37929	1.32515	1.65799	4.13136
PNA	0.0701481	0.00947169	0.355518	0.0290604	0	0	0.614008	0	0	0	0	0	0	0	0.030171	0.0673653	0.0128682	0	0	0	0	0	0.0125804	0	1.0271	0.168891	0.0274809	0.0671892	0	0	0	0	0	0	0	0	0	0	0.121753	0.357869	0	0	0	0	0	0	0	0.0180216	0
WFA	0.0876851	0.0473585	0.280105	0	0	0	0	0	0	0	0	0	0.0723805	0	0	0.134731	0.308836	0	0.0137699	0.0383305	0	0.0444225	0.0251607	0	0.0385164	0.121977	0.0412214	0.0335946	0	0	0	0.0626043	0	0.0119395	0	0	0	0	0.133929	0.357869	0	0	0	0	0	0.0528014	0	0.0180216	0
ACA	0.789166	0.880867	0.926502	0.813691	0.629602	0.724608	0.723166	0.893782	0.906547	0.810364	0.872208	0.763911	0.734145	0.788462	2.67013	0.943114	0.836431	0.711931	1.15667	0.843271	1.01772	1.03282	1.01901	0.746206	0.8602	0.96643	1.11298	0.755879	0.726744	0.977459	0.965665	1.02671	0.655977	1.07456	0.812008	1.12134	0.772787	1.21687	0.75487	1.19012	0.615329	1.18949	0.563021	1.44886	0.777385	1.25403	0.745399	0.702843	0.413136
MPA	0.701481	0.909282	0.78645	0.552147	0.613034	0.668869	0.55943	0.699482	0.604365	0.711136	0.561761	0.594153	0.310202	0.769231	0.784445	0.943114	0.77209	0.741595	0.702264	0.80494	0.457972	0.943978	1.00643	0.607083	0.8602	0.553586	0.522137	0.487122	0.479651	0.829918	0.997854	1.10184	0.655977	0.943221	0.767717	0.910076	0.495376	0.891566	0.633117	0.88219	0.485786	0.654886	0.354495	0.866477	0.123675	0	0.52454	0.450541	0
HPA	0.105222	0.00947169	0.193919	0.0435906	0.0828424	0.0928984	0.122802	0.103627	0.151091	0.132304	0.103482	0.084879	0.0310202	0.0769231	0.105598	0.0404192	0.077209	0.0593276	0.0963892	0.0574957	0	0.0777394	0.0880626	0	0.141227	0.131359	0.206107	0.0839866	0.130814	0.110656	0.0965665	0.187813	0.112453	0.0955161	0.147638	0.146262	0.257596	0.373494	0.231331	0.582578	0.210507	0.561331	0.291937	0.738636	0.477032	0.158404	0.317485	0.234281	0.635593
VVA	0.035074	0.104189	0.247785	0.0435906	0	0	0	0.0259067	0.0629547	0	0	0	0.134421	0.0192308	0	0.107784	0.0128682	0.0444957	0.0688494	0	0	0.0999506	0.0251607	0	0.0256776	0.159508	0.137405	0.0671892	0	0	0	0.15025	0.093711	0.0596975	0	0.0812568	0	0.156627	0.109578	0.724061	0	0.334125	0	0.454545	0.600707	0.554415	0	0	0
DBA	0	0	0.107733	0	0	0	0	0	0	0	0	0	0	0	0	0	0	0	0	0	0	0	0	0	0	0.0187656	0	0	0	0	0	0	0	0	0	0	0	0	0.0487013	0.599223	0	0	0	0	0	0	0	0	0
SBA	0.035074	0.00947169	0.150826	0	0	0	0	0	0	0	0	0	0	0	0	0	0	0	0	0	0	0	0	0	0.0128388	0.140742	0	0	0	0	0	0.0125209	0	0	0	0	0	0	0.133929	0.341224	0	0.120285	0	0	0	0	0	0	0
Calsepa	5.55924	3.61819	3.89993	5.40523	5.58358	5.87118	5.82626	5.7513	5.17487	6.31753	5.33673	5.70104	4.79779	5.78846	5.9286	5.02545	5.21161	6.25906	5.35649	5.30877	6.66604	4.57552	5.03215	4.98314	5.63623	4.29733	4.85038	5.69429	5.42151	6.75	5.64914	4.8581	5.86631	4.8355	5.27067	5.60672	6.06341	4.38554	4.71185	3.3956	5.66751	5.07871	6.42261	3.46591	4.04594	6.12496	5.19018	5.80296	8.16737
PTL-I	0.0876851	0	0.474024	0.0581208	0	0	0	0	0	0	0	0.0141465	0	0	0	0.0538922	0.0514727	0	0	0.0191652	0	0	0.0251607	0	0.064194	0.272102	0.0687023	0.151176	0	0	0	0	0	0	0	0	0	0	0.267857	0.441095	0	0	0	0	0	0	0	0.144173	0
MAH	0.0701481	0.11366	0.463251	0.435906	0	0	0	0.0129534	0.0251819	0.0330761	0	0	0.0103401	0.0192308	0	0.188623	0.0386045	0	0.0963892	0.0383305	0	0.144373	0.0880626	0.0632378	0.10271	0.309633	0.206107	0.0839866	0	0	0.0965665	0.0751252	0	0	0	0.0325027	0	0	0.38961	0.832254	0	0.0935551	0	0.0284091	0.0353357	0.184805	0	0.0720865	0
WGA	2.15705	2.42475	2.14388	2.80433	2.02135	3.06565	2.2923	2.90155	2.85814	2.86108	2.51314	2.15027	2.31618	2.17308	2.71539	2.11527	2.17472	2.98121	2.78152	2.43399	3.37542	2.7653	2.41543	3.14924	2.1826	2.15805	2.61069	2.56999	1.86047	3.00615	2.51073	2.80467	2.21158	2.48342	2.34744	3.12026	2.45707	1.74699	2.36201	1.68115	2.65563	2.55272	2.50232	2.45739	1.50177	0.937225	2.65031	2.64918	3.24153
GSL-IA4	0	0	0.140053	0	0	0	0	0	0	0	0	0	0	0	0	0	0	0	0	0	0	0.0111056	0	0	0	0.0844454	0.0137405	0	0	0	0	0.0876461	0	0	0	0	0	0	0.0730519	0.233031	0	0.02673	0	0	0	0	0	0	0
GSL-IB4	0.0876851	0	0.452478	0.116242	0	0	0.0272893	0	0	0	0.0295664	0.0707325	0	0.0384615	0	0.0404192	0.077209	0	0	0	0	0	0.0503215	0	0.128388	0.290867	0.0687023	0.151176	0	0	0.0160944	0	0.0187422	0	0	0	0	0	0.328734	0.407805	0	0	0	0.0284091	0	0.0792021	0	0.0540649	0
[truncated: 128 more columns]
